# Supplementary material for: A Review of Potato Salt Tolerance
Source: Int J Mol Sci. 2023 Jun 27;24(13):10726. doi: 10.3390/ijms241310726 (PMC10341983; doi:10.3390/ijms241310726)
Supplement: Supplementary file 1 [file ijms-24-10726-s001.zip]

Archive with 1 entries (1 files):
- ijms-2423689-supplementary.xlsx
