# Supplementary material for: A Review of Potato Salt Tolerance
Source: Int J Mol Sci. 2023 Jun 27;24(13):10726. doi: 10.3390/ijms241310726 (PMC10341983; doi:10.3390/ijms241310726)
Supplement: Supplementary file 1 [file ijms-24-10726-s001.zip › ijms-2423689-supplementary.xlsx]

## Sheet: Sheet1
Table S1. Salt-tolerant potato varieties and clones
Variety name	Variety origin	Parental combination	genotype
Tobique	Canada	Cariboo×F45019	tetraploid
Kexin 23	China	Kexin 4×Aula	tetraploid
Ningshu 5	China	‘1972-2-5	tetraploid
Longshu 5	China	Xiaobaihua×119-8	tetraploid
Jinshu 16	China	NL94014×9333-11	tetraploid
Jizhangshu 3	China	Ostara	tetraploid
LZ111	China	Longshu 8×Zaodabai	tetraploid
472-1	China	Solanum phureja×Solanum stenotomum	Diploid clones
267-1	China	Solanum phureja×Solanum stenotomum	Diploid clones
188-1	China	Solanum phureja×Solanum stenotomum	Diploid clones
566-1	China	Solanum phureja×Solanum stenotomum	Diploid clones
463-1	China	Solanum phureja×Solanum stenotomum	Diploid clones
’89-2-1	China	Solanum phureja×Solanum stenotomum	Diploid clones
BD54-8	China	Solanum phureja×Solanum stenotomum	Diploid clones
A108	China	472-1×270-2	Diploid clones
A152	China	472-1×270-2	Diploid clones
A002	China	472-1×270-2	Diploid clones
A024	China	472-1×270-2	Diploid clones
A038	China	472-1×270-2	Diploid clones
A096	China	472-1×270-2	Diploid clones
A003	China	472-1×270-2	Diploid clones
A013	China	472-1×270-2	Diploid clones
A053	China	472-1×270-2	Diploid clones
A066	China	472-1×270-2	Diploid clones
A254	China	472-1×270-2	Diploid clones
A120	China	472-1×270-2	Diploid clones
A139	China	472-1×270-2	Diploid clones
A016	China	472-1×270-2	Diploid clones
A100	China	472-1×270-2	Diploid clones
A014	China	472-1×270-2	Diploid clones
A069	China	472-1×270-2	Diploid clones
A200	China	472-1×270-2	Diploid clones
A050	China	472-1×270-2	Diploid clones
A238	China	472-1×270-2	Diploid clones
A167	China	472-1×270-2	Diploid clones
A107	China	472-1×270-2	Diploid clones
A231	China	472-1×270-2	Diploid clones
A233	China	472-1×270-2	Diploid clones
A117	China	472-1×270-2	Diploid clones
A072	China	472-1×270-2	Diploid clones
A255	China	472-1×270-2	Diploid clones
CE125	China	USW5337.3×772102.37	Diploid clones
P3-403	China	HS66×CE125	Diploid clones
P3-361	China	HS66×CE125	Diploid clones
P3-563	China	HS66×CE125	Diploid clones
P3-441	China	HS66×CE125	Diploid clones
P3-482	China	HS66×CE125	Diploid clones
P3-394	China	HS66×CE125	Diploid clones
BelRus	Canada	N/A	tetraploid
Onaway	Canada	N/A	tetraploid
Sierra	Canada	N/A	tetraploid
Bintje	America	N/A	tetraploid
Kennebec	America	N/A	tetraploid
391692	Peru	N/A	tetraploid
Dongnong 09-33069	China	N/A	tetraploid
M08	China	N/A	tetraploid
Youjin 885	China	N/A	tetraploid
Jizhangshu 5	China	N/A	tetraploid
PI 275136-6	America	N/A	Diploid clones
PI 537025-8	America	N/A	Diploid clones
PI 566738-2	America	N/A	Diploid clones

## Sheet: Sheet2
Variety name	Variety origin	Parental combination	genotype
BelRus	Canada	N/A	tetraploid
Onaway	Canada	N/A	tetraploid
Sierra	Canada		tetraploid
Tobique	Canada	Cariboo×F45019	tetraploid
Bintje	America		tetraploid
Kennebec	America		tetraploid
391692	Peru		tetraploid
Holland 5	Netherlands		tetraploid
Kexin 7	China	Kexin 2×292-20	tetraploid
Kexin 19	China	Kexin 2×KP9S92-1	tetraploid
Kexin 23	China	Kexin 4×Aula	tetraploid
Ningshu 5	China	1972-02-15	tetraploid
Dongnong 09-33069	China		tetraploid
Longshu 5	China	Xiaobaihua×119-8	tetraploid
LZ111	China	Longshu 8×Zaodabai	tetraploid
M08	China		tetraploid
Youjin 885	China		tetraploid
Jinshu 16	China	NL94014×9333-11	tetraploid
Jizhangshu 3	China	Ostara	tetraploid
Jizhangshu 5	China		tetraploid
472-1	China	Fulia × Narrowknife potato	Diploid clones
267-1	China	Fulia × Narrowknife potato	Diploid clones
188-1	China	Fulia × Narrowknife potato	Diploid clones
566-1	China	Fulia × Narrowknife potato	Diploid clones
463-1	China	Fulia × Narrowknife potato	Diploid clones
1989-02-01	China	Fulia × Narrowknife potato	Diploid clones
BD54-8	China	Fulia × Narrowknife potato	Diploid clones
A108	China	472-1×270-2	Diploid clones
A152	China	472-1×270-2	Diploid clones
A002	China	472-1×270-2	Diploid clones
A024	China	472-1×270-2	Diploid clones
A038	China	472-1×270-2	Diploid clones
A096	China	472-1×270-2	Diploid clones
A003	China	472-1×270-2	Diploid clones
A013	China	472-1×270-2	Diploid clones
A053	China	472-1×270-2	Diploid clones
A066	China	472-1×270-2	Diploid clones
A254	China	472-1×270-2	Diploid clones
A120	China	472-1×270-2	Diploid clones
A139	China	472-1×270-2	Diploid clones
A016	China	472-1×270-2	Diploid clones
A100	China	472-1×270-2	Diploid clones
A014	China	472-1×270-2	Diploid clones
A069	China	472-1×270-2	Diploid clones
A200	China	472-1×270-2	Diploid clones
A050	China	472-1×270-2	Diploid clones
A238	China	472-1×270-2	Diploid clones
A167	China	472-1×270-2	Diploid clones
A107	China	472-1×270-2	Diploid clones
A231	China	472-1×270-2	Diploid clones
A233	China	472-1×270-2	Diploid clones
A117	China	472-1×270-2	Diploid clones
A072	China	472-1×270-2	Diploid clones
A255	China	472-1×270-2	Diploid clones
CE125	China	USW5337.3×772102.37	Diploid clones
P3-403	China	HS66×CE125	Diploid clones
P3-361	China	HS66×CE125	Diploid clones
P3-563	China	HS66×CE125	Diploid clones
P3-441	China	HS66×CE125	Diploid clones
P3-482	China	HS66×CE125	Diploid clones
P3-394	China	HS66×CE125	Diploid clones
PI 275136-6	America		Diploid clones
PI 537025-8	America		Diploid clones
PI 566738-2	America		Diploid clones
